# Supplementary material for: Evaluating peripartum calcium administration strategies to improve sow farrowing performance and piglet livability
Source: Transl Anim Sci. 2025 Oct 23;9:txaf142. doi: 10.1093/tas/txaf142 (PMC12701389; doi:10.1093/tas/txaf142)
Supplement: txaf142_Supplementary_Data [file txaf142_supplementary_data.zip]

Archive with 7 entries (7 files):
- R1_Ca_JBS_Supplemental_Tables_10_3_2025.docx
- 08-Dec-2025_084523_R1_Ca_JBS_Supplemental_Tables_10_3_2025.docx
- 08-Dec-2025_084524_Jenkins_et_al_Supplemental_Tables.docx
- 29-Nov-2025_021915_R1_Ca_JBS_Supplemental_Tables_10_3_2025.docx
- Jenkins_et_al_Supplemental_Tables.docx
- 10-Dec-2025_051407_R1_Ca_JBS_Supplemental_Tables_10_3_2025.docx
- 10-Dec-2025_051408_Jenkins_et_al_Supplemental_Tables.docx
